# Supplementary material for: A Phase I Dose Escalation and Expansion Study of Epidiolex (Cannabidiol) in Patients with Biochemically Recurrent Prostate Cancer
Source: Cancers (Basel). 2023 Apr 27;15(9):2505. doi: 10.3390/cancers15092505 (PMC10177512; doi:10.3390/cancers15092505)
Supplement: Supplementary file 1 [file cancers-15-02505-s001.zip]

Archive with 2 entries (2 files):
- cancers-2270512-supplementary figures.pdf
- cancers-2270512-supplementary file S1.pdf
